# Supplementary material for: IGF/mTORC1/S6 Signaling Is Potentiated and Prolonged by Acute Loading of Subtoxicological Manganese Ion
Source: Biomolecules. 2023 Aug 8;13(8):1229. doi: 10.3390/biom13081229 (PMC10452562; doi:10.3390/biom13081229)
Supplement: Supplementary file 1 [file biomolecules-13-01229-s001.zip]

Archive with 3 entries (3 files):
- Original Blots_IGF- mTORC1-S6 Signaling Is Potentiated and Prolonged by Acute Loading of Subtoxicological Manganese Ion-file S1.pdf
- Supplemental Figure S1.pdf
- Supplemental Table S1.xlsx
