# Supplementary material for: IGF/mTORC1/S6 Signaling Is Potentiated and Prolonged by Acute Loading of Subtoxicological Manganese Ion
Source: Biomolecules. 2023 Aug 8;13(8):1229. doi: 10.3390/biom13081229 (PMC10452562; doi:10.3390/biom13081229)
Supplement: Supplementary file 1 [file biomolecules-13-01229-s001.zip › Supplemental Table S1.xlsx]

## Sheet: Sheet1
Supplemental Table 1. List of antibodies used in this study
Type	Name	Vendor	Catalog #	Host	Dilution
Primary Antibody	AKT (40D4)	Cell Signaling Technology	2920	Mouse	1:1000
	Phospho-AKT (Ser473) (D9E) XP	Cell Signaling Technology	4060	Rabbit	1:1000
	S6 Ribosomal Protein (54D2)	Cell Signaling Technology	2317	Mouse	1:1000
	Phospho-S6 Ribosomal Protein (Ser235/236)	Cell Signaling Technology	2211	Rabbit	1:1800
	β-Actin (8H10D10)	Cell Signaling Technology	3700	Mouse	1:1500
	4E-BP1 (53H11)	Cell Signaling Technology	9644	Rabbit	1:1000
	Phospho-4E-BP1 (Thr37/46) (236B4)	Cell Signaling Technology	2855	Rabbit	1:1000
	mTOR (L27D4)	Cell Signaling Technology	4517	Mouse	1:1000
	Phospho-mTOR (Ser2448) (D9C2) XP	Cell Signaling Technology	5536	Rabbit	1:1000
Secondary Antibody	IRDye® 800CW Goat anti-Rabbit IgG	LI-COR Biosciences	32211	Goat	1:10,000
	IRDye® 680RD Goat anti-Mouse IgG	LI-COR Biosciences	68070	Goat	1:10,000
